# Supplementary material for: Inhibitory effect of a weight-loss Chinese herbal formula RCM-107 on pancreatic α-amylase activity: Enzymatic and in silico approaches
Source: PLoS One. 2020 Apr 29;15(4):e0231815. doi: 10.1371/journal.pone.0231815 (PMC7190128; doi:10.1371/journal.pone.0231815)
Supplement: S1 Dataset — (XLSX) [file pone.0231815.s010.xlsx]

## Sheet: RCM-107 IC50
			Mean of 3 experimetns
	RCM-107 Log concentration(mg/mL)		Fluoroscence results			Inhibition(%)
	0.01		69142.1			0.146499
	0.03		61723.6			0.238075
	0.05		56974.7			0.296696
	0.1		49044.6			0.394586
	0.3		30581			0.622503
	0.5		16387.1			0.797715
	0.8		2005.86			0.975239
	Acarbose Log concentration(mg/mL)		Fluorescnece results			Inhibition(%)
	0.01		50080.1			0.389014
	0.03		29295.3			0.642592
	0.05		20076.3			0.755065
	0.1		10784.3			0.868429
	0.3		3329.25			0.959383
	0.5		1734.12			0.978843

## Sheet: screening 
Concentration(mg/mL)	HERBS AND POSITIVE CONTROL	Mean of 3 experiments
0.3	RCM-107	0.637667
	Acarbose	0.909
	Fuling	0.0746667
0.3	He ye	0.532667
	Che Qian Zi	0.160333
	Ze xie	-0.0166667
	Jue Ming Zi	0.189667
0.3	Hua hua	0.294667
	Zhi zi	0.597667
	Green tea	0.509667
